# Supplementary material for: Walk Locomotion Kinematic Changes in a Model of Penetrating Hippocampal Injury in Male/Female Mice and Rats
Source: Brain Sci. 2023 Nov 2;13(11):1545. doi: 10.3390/brainsci13111545 (PMC10669690; doi:10.3390/brainsci13111545)
Supplement: Supplementary file 1 [file brainsci-13-01545-s001.zip]

Archive with 1 entries (1 files):
- brainsci-2664501-supplementary.pdf
